# Supplementary material for: Modelling traffic-induced multicomponent ultrafine particles in urban street canyon compartments: Factors that inhibit mixing
Source: Environ Pollut. 2018 Jul;238:186–95. doi: 10.1016/j.envpol.2018.03.002 (PMC5971220; doi:10.1016/j.envpol.2018.03.002)
Supplement: Data_spl_Profile [file mmc1.xml]

<?xml version="1.0" encoding="UTF-8" standalone="no"?><data:data><datasets><author>x.cai@bham.ac.uk</author><type>0</type><dataset><value>1</value><reason>Data will be made available on request</reason><comments/></dataset></datasets></data:data>
