# Supplementary material for: Modelling traffic-induced multicomponent ultrafine particles in urban street canyon compartments: Factors that inhibit mixing
Source: Environ Pollut. 2018 Jul;238:186–95. doi: 10.1016/j.envpol.2018.03.002 (PMC5971220; doi:10.1016/j.envpol.2018.03.002)
Supplement: Supporting Infomation [file mmc2.zip]

Archive with 1 entries (1 files):
- EP_Zhong_et_al_2017_Supporting information_R3_Final.docx
